# Supplementary material for: Standardization of an LNA-based TaqMan assay qPCR analysis for Aspiculuris tetraptera DNA in mouse faeces
Source: BMC Microbiol. 2020 Dec 7;20:371. doi: 10.1186/s12866-020-02053-6 (PMC7720592; doi:10.1186/s12866-020-02053-6)
Supplement: Supplementary file 6 — Additional file 6: Supplementary Table 1. A.tetraptera egg number in 10 feces of mice. [file 12866_2020_2053_MOESM6_ESM.xlsx]

## Sheet: Sheet1
	Supplementary Table 1 A.tetraptera egg number in 10 feces of mice
	Samples	Dry weight of 10 feces (mg)	Egg number	Eggs number /feces (g)
	#1	148	2	13.5135
	#2	172	8	46.5116
	#3	152	10	65.7895
	#4	164	8	48.7805
	#5	172	4	23.2558
	#6	158	2	12.6582
	#7	160	3	18.75
	#8	157	0	0
	#9	162	0	0
	#10	146	0	0
	Mean ± SE	159.1 ± 2.8	3.7 ± 1.2	22.93 ± 7.3
