# Supplementary material for: Standardization of an LNA-based TaqMan assay qPCR analysis for Aspiculuris tetraptera DNA in mouse faeces
Source: BMC Microbiol. 2020 Dec 7;20:371. doi: 10.1186/s12866-020-02053-6 (PMC7720592; doi:10.1186/s12866-020-02053-6)
Supplement: Supplementary file 7 — Additional file 7: Supplementary Table 2. Tables show the raw data in the manuscript. [file 12866_2020_2053_MOESM7_ESM.xlsx]

## Sheet: Sheet1
Supplementary Table2 Tables show the raw data in the manuscript.
Fig.1D								Fig.2B						Fig.2C																Fig.4A
		Signal intensity							Relative Fluorescene Unit (RFU)					SYBR Assay								TaqMan Assay									Copy number
Cycles	Copies	Gel1	Gel2	Gel3	AVG	SE		Cycle numner	SYBR-Normal	SYBR-LNA	TaqMan-Normal	TaqMan-LNA		Copies	Primer	1	2	3	AVG	SE		Copies	Primer	1	2	3	AVG	SE		Egg number	1	2	3	AVG	SE
20	0	6.56667	3.96667	1.43333	3.98889	1.48191		1	-12.7314	-12.1755	22.6828	41.27		3000	Normal	39.83	38.55	33.66	37.3467	1.88		3000	Normal	20.3312	21.8014	20.9737	21.0354	0.425535		10	9.21979	10.5616	14.5374	11.4396	1.5966
	10	10.3667	5.96667	17.4333	11.2556	3.33985		2	-9.14726	-8.31082	-3.72933	5.24605		1000	Normal	43.82	38.75	36.46	39.6767	2.17458		1000	Normal	13.8411	23.8748	24.3271	20.681	3.42244		8	10.9481	10.0698	4.54682	8.52159	2.00349
	100	7.56667	4.16667	9.33333	7.02222	1.51613		3	-6.17604	-4.40323	-5.71428	-1.56356		333	Normal	44.77	43.14	37.39	41.7667	2.23835		333	Normal	32.0428	26.6	25.7739	28.1389	1.96646		4	6.70655	4.42306	7.58352	6.23771	0.941981
	1000	22.9667	15.5667	50.2333	29.5889	10.5409		4	-3.62369	-2.8892	0.0618649	-0.0931177		111	Normal	No Ct	No Ct	41.14	41.14	-		111	Normal	29.3641	27.7183	29.094	28.7255	0.509565		2	2.29811	2.57343	2.99245	2.62133	0.201865
25	0	5.56667	2.06667	-10.6667	-1.01111	4.93237		5	-1.53946	-1.88993	0.614946	2.04168		37	Normal	No Ct	No Ct	No Ct	-	-		37	Normal	30.8452	30.9637	29.9879	30.5989	0.307417		1	0.0693565	0.160509	0.104092	0.111319	0.0265604
	10	54.1667	34.2667	74.3333	54.2556	11.5663		6	-0.132195	0.170004	1.50121	3.68984		12.3	Normal	No Ct	No Ct	No Ct	-	-		12.3	Normal	34.1219	32.4596	33.9455	33.509	0.527194
	100	37.0667	24.1167	90.1333	50.4389	20.1962		7	0.239142	0.249386	5.99535	6.21146		4.1	Normal	No Ct	No Ct	No Ct	-	-		4.1	Normal	35.1389	31.8144	34.3755	33.7763	1.00537		Fig.4B
	1000	89.2667	63.7667	126.233	93.0889	18.1336		8	1.26407	2.91933	4.84875	3.07698		1.3	Normal	No Ct	No Ct	No Ct	-	-		1.3	Normal	37.5124	No Ct	No Ct	-	-			Relative Fluorescene Unit (RFU)
30	0	1.46667	1.86667	-17.9667	-4.87778	6.54546		9	1.1046	2.41248	3.25368	2.70846		Copies	Primer	1	2	3	AVG	SE		Copies	Primer	1	2	3	AVG	SE		Cycle number	Positive control	Sample1	Sample2	Sample3	Sample4	Sample5	Sample6	Sample7	Sample8
	10	80.1667	58.9667	102.633	80.5889	12.6072		10	2.49594	2.61542	6.78551	4.44015		3000	LNA	37.113	36.5458	28.8928	34.1838	2.65059		3000	LNA	17.814	17.7254	15.7874	17.1089	0.661273		1	-0.127341	39.7014	-14.6067	-21.95	-16.99	-7.78667	-5.75667	-15.8139	29.675
	100	128.267	58.6667	102.133	96.3556	20.2984		11	2.58814	2.95248	1.09729	0.13467		1000	LNA	38.5508	37.586	31.1987	35.7785	2.30677		1000	LNA	20.2739	20.4722	17.7864	19.5108	0.8641		2	-0.805459	14.7884	-9.08667	-14.1233	-5.69333	-2.67333	0.48	-7.19298	2.46381
	1000	151.667	107.667	127.233	128.856	12.7276		12	2.5829	2.48735	-0.147739	-2.40659		333	LNA	40.3462	39.5967	33.818	37.9203	2.06253		333	LNA	21.4834	21.3483	21.0084	21.28	0.141317		3	0.388737	10.4716	0.723333	-1.60333	5.63	7.51	3.85333	-2.03646	0.150313
35	0	21.9667	71.2667	5.33333	32.8556	19.7967		13	2.9105	2.50395	3.34697	0.722756		111	LNA	42.9041	40.9719	35.5839	39.82	2.19027		111	LNA	23.7089	23.9116	24.0459	23.8888	0.097959		4	1.56425	14.1253	6.22	6.01	11.9133	17.2933	6.49	0.905794	2.20181
	10	109.967	58.8667	105.933	91.5889	16.4025		14	2.14648	2.04019	3.36857	-0.84466		37	LNA	40.5319	40.8558	38.1513	39.8463	0.852637		37	LNA	25.2971	26.191	24.6643	25.3841	0.442873		5	-2.77056	6.5586	10.5233	14.0567	16.9767	21.59	3.49	-3.46847	-2.4659
	100	96.6667	63.9667	94.2333	84.9556	10.5179		15	3.18946	1.33078	-1.92841	-2.46623		12.3	LNA	41.0475	39.5203	37.7468	39.4382	0.953697		12.3	LNA	28.1496	28.272	27.4202	27.9473	0.265896		6	2.44251	16.2143	10.6267	14.0967	15.1133	20.92	7.03333	6.02089	7.11886
	1000	93.2667	80.9667	85.0333	86.4222	3.61798		16	2.00839	3.06687	-0.590248	-1.44963		4.1	LNA	41.634	39.295	41.2777	40.7356	0.727606		4.1	LNA	30.4676	30.7742	28.0389	29.7603	0.865202		7	1.13098	12.2793	10.9433	15.9267	14.8333	21.0567	6.00667	0.334145	1.99017
								17	2.03249	0.902484	2.11001	2.08954		1.3	LNA	No Ct	No Ct	No Ct	-	-		1.3	LNA	35.1163	32.2804	32.4399	33.2788	0.919863		8	-1.23527	11.4521	12.3333	12.6133	13.9367	20.6933	6.65667	-0.336438	0.612527
Fig.1F								18	2.69464	1.63428	2.64469	7.55427																		9	0.246694	10.4765	11.0367	12.61	12.85	17.67	4.42667	-0.339307	0.896087
	Signal intensity							19	1.87675	1.22868	0.830006	10.6103		Fig.2D																10	0.725769	13.0692	12.4767	10.0533	11.2533	15.4233	4.43	0.974811	2.23204
gDNA amount (ng)	Gel1	Gel2	Gel3	AVG	SE			20	2.45547	2.09963	-2.36436	15.634			Copy number															11	1.14536	13.3496	11.7933	9.94	9.39667	14.6067	5.42667	-0.231481	4.15898
0	-2.4	5.2	3.5	2.1	2.3			21	1.55412	1.14783	4.11163	30.4323		gDNA amount (pg)	1	2	3	AVG	SE											12	-0.258515	10.0426	11.3567	7.67667	8.48333	13.2933	5.54667	0.857754	2.34502
0.5	82.6	61.6	109.5	84.6	13.9			22	1.34405	-0.0246868	6.23162	51.471		15000	61.5056	73.9228	94.8374	76.7553	9.72572											13	6.0426	10.9706	8.88667	7.61333	7.78333	11.87	3.63333	3.34834	4.25408
5	120	110.6	160	130.2	15.1			23	1.55667	0.755469	7.69745	72.0213		5000	73.1668	51.5519	38.153	54.2906	10.2											14	5.10509	11.364	9.45	5.57667	7.49333	9.67667	3.93	4.15834	5.00931
50	117.1	93.8	149.9	120.2	16.3			24	0.729705	-1.3704	15.2329	103.318		1666.67	18.7977	35.3245	15.4545	23.1922	6.14241											15	3.8499	11.6258	7.33667	6.22	4.91	10.15	1.72667	4.42346	6.42113
Positive Control	45.3	44.8	49.4	46.5	1.4			25	0.470106	0.182969	28.7435	139.048		555.556	6.53956	5.64978	2.91069	5.03335	1.09197											16	4.15626	9.98233	4.99333	1.76333	2.58667	5.86	0.173333	4.96516	4.84398
								26	0.68535	-0.584248	45.1657	174.644		185.185	1.57871	2.25183	1.44641	1.75898	0.249366											17	3.73186	9.20879	3.69	1.77	2.96667	6.53667	1.33	4.98752	5.77005
								27	0.796863	-0.946227	58.7663	206.694		61.7284	0.986345	1.30319	0.697233	0.995589	0.174985											18	1.1095	5.93796	0.423333	-1.14667	0.146667	3.15333	-1.20333	0.145563	0.615831
								28	-0.297032	-0.428602	82.9689	237.944		20.5761	1.06862	1.36069	0.204307	0.877871	0.347176											19	1.72347	5.72033	15.71	10.6067	12.8867	17.12	9.60333	2.62123	5.40932
								29	0.171935	0.311467	105.229	269.828																		20	1.70038	4.31701	3.41667	1.26667	0.793333	3.91	2.65	1.56937	1.20181
								30	-0.51093	0.562875	131.526	300.289		Fig.3E								Fig.3F								21	4.7204	4.38379	-0.83	-2.65333	-1.67667	-0.62	0.35	1.91634	2.22549
								31	-0.595973	1.7286	156.253	330.367			Copy number								Copy number							22	-2.82751	-4.56423	-0.79	-5.56667	-5.35667	-0.35	-1.61	-1.02314	-3.059
								32	-0.802498	5.58619	180.926	357.795		Feces amount (μg)	1	2	3	AVG	SE			gDNA amount (ng)	1	2	3	AVG	SE			23	-2.63051	-7.77552	-3.33333	-5.53333	-8.60333	-4.38667	-3.78333	-2.37479	-6.38294
								33	-1.40523	10.0267	204.622	384.378		200	N.D.	N.D.	N.D.	N.D.	N.D.			13.3	3.05778	1.61111	2.52216	2.39701	0.42228			24	-2.23127	-7.3484	-1.98	-6.80667	-7.71667	-2.90667	-4.47667	-2.25434	-6.99225
								34	0.131539	14.0048	226.452	408.768		40	1.40716	1.31856	3.90755	2.21109	0.848617			4.4	0.862844	0.616645	0.391767	0.623752	0.136034			25	1.37738	-3.28052	-5.71	-7.32667	-9.12	-6.74667	-5.00667	-2.42392	-2.851
								35	1.6337	24.0985	249.651	434.487		20	16.8527	12.6942	14.1294	14.5588	1.21951			1.4	0.181433	0.268168	0.0988861	0.182829	0.0488723			26	3.57411	-7.20413	-9.63333	-8.91667	-9.84	-9.75	-6.44333	-1.90921	-3.47828
								36	3.28813	36.711	272.15	460.067		8	24.9537	27.4601	23.2045	25.2061	1.23495			0.5	0.0237379	0.0436255	0	0.0224544	0.0126099			27	5.66394	-10.1998	-10.9967	-12.5867	-10.8867	-10.4033	-7.87333	-2.53185	-4.41146
								37	4.44075	52.2477	293.499	484.645		4	25.6538	38.393	34.4247	32.8238	3.76358											28	7.46753	-9.6029	-12.1367	-12.62	-12.5767	-11.58	-8.73	-2.38878	-5.2816
								38	9.01046	72.4225	314.026	508.811		0	52.0871	50.6264	52.1522	51.6219	0.498094											29	22.1261	-4.33548	-13.3	-14.0733	-13.8433	-14.0733	-8.64667	2.60026	2.94585
								39	13.2013	96.6718	334.923	533.462																		30	35.5028	-6.64201	-14.1367	-15.0267	-15.11	-14.5033	-10.83	4.7902	3.47838
								40	20.7951	124.148	357.402	560.077																		31	50.1196	-6.86645	-17.12	-18.23	-16.3967	-18.2933	-12.8467	4.53381	5.64255
								41	29.9789	154.284																				32	61.087	-14.4598	-17.7	-17.6433	-17.3733	-16.97	-12.15	1.44591	1.0086
								42	41.5798	186.559																				33	84.1906	-14.1236	-19.55	-19.5333	-17.7133	-19.13	-13.0067	4.05789	3.61985
								43	57.2085	221.767																				34	107.951	-15.7145	-20.34	-20.6033	-18.65	-20.6667	-11.87	4.95745	5.75403
								44	74.7248	260.928																				35	131.972	-9.69231	-20.1433	-19.8233	-15.64	-18.45	-10.18	8.35852	10.9586
								45	94.8108	299.41																				36	155.463	-9.92239	-16.9367	-19.2733	-16.3067	-16.88	-8.66667	16.8704	22.909
																														37	176.209	-8.57381	-15.6133	-17.7067	-14.72	-14.7	-4.97	22.6289	31.1498
																														38	194.87	-3.85712	-12.8367	-17.48	-12.5533	-12.9133	-2.17333	37.6436	44.111
																														39	212.164	0.901798	-4.88667	-12.59	-7.07667	-5.23667	4.57	53.2793	63.0575
																														40	223.653	9.02653	1.73333	-5.41	-0.256667	0.856667	12.4	72.8317	81.9371
																														Fig.4C
																															Copy number
																														Sample	1	2	3	4	AVG	SE
																														1	N.D.	N.D.	-	-	N.D.	N.D.
																														2	N.D.	N.D.	-	-	N.D.	N.D.
																														3	N.D.	N.D.	-	-	N.D.	N.D.
																														4	N.D.	N.D.	-	-	N.D.	N.D.
																														5	N.D.	N.D.	-	-	N.D.	N.D.
																														6	N.D.	N.D.	-	-	N.D.	N.D.
																														7	0.0621942	0.0982866	0.0753264	0.0563722	0.0730448	0.00930082
																														8	0.194219	0.0763016	0.0753819	0.0899	0.108951	0.028616
